# Supplementary material for: Strand annealing and motor driven activities of SMARCAL1 and ZRANB3 are stimulated by RAD51 and the paralog complex
Source: Nucleic Acids Res. 2022 Jul 8;50(14):8008–22. doi: 10.1093/nar/gkac583 (PMC9371921; doi:10.1093/nar/gkac583)
Supplement: gkac583_Supplemental_Files [file gkac583_supplemental_files.zip]

Archive with 3 entries (3 files):
- Halder et al., supplementary information.pdf
- Numerical Values for Graphs .xlsx
- Uncropped Blots and Gels.pptx
