# Supplementary material for: Strand annealing and motor driven activities of SMARCAL1 and ZRANB3 are stimulated by RAD51 and the paralog complex
Source: Nucleic Acids Res. 2022 Jul 8;50(14):8008–22. doi: 10.1093/nar/gkac583 (PMC9371921; doi:10.1093/nar/gkac583)
Supplement: gkac583_Supplemental_Files [file gkac583_supplemental_files.zip › Numerical Values for Graphs .xlsx]

## Sheet: Fig 1 C Lead Gap + RPA
NO PROTEIN	S-1	S-3	S-10	Z-1	Z-3	Z-10	H-1	H-3	H-10
0	22.5667	37.9176	53.9674	7.33252	23.845	31.7876	4.59046	10.4067	30.2937
0	21.7677	37.3744	61.778	8.05263	24.1792	32.5138	6.02383	10.4736	32.4336
0	19.5298	33.0031	55.1551	4.75402	19.1653	28.551	3.56601	8.3396	27.5828

## Sheet: Fig 1 C Lag Gap + RPA
no rpotein	S-1	S-3	S-10	Z-1	Z-3	Z-10	H-1	H-3	H-10
0	7.43017	20.1879	44.7223	15.1598	39.6314	52.8104	20.2519	40.6227	58.6973
0	10.968	22.008	48.0203	15.1924	38.482	51.4322	15.2569	34.4332	52.9402
0	12.0886	22.2358	47.374	13.9574	34.2382	52.7399	15.0364	32.9623	50.8503

## Sheet: Fig 1 D Lead Gap HLTF - + RPA
no rpotein	H-1	H-2.5	H-5	H-10	no rpotein	H-1	H-2.5	H-5	H-10
0	3.8761	15.7147	31.1878	43.5796	0	6.65164	13.1625	23.6363	31.9319
0	6.76143	21.8121	38.1332	39.1443	0	3.28746	9.36822	24.3709	36.3402
0	8.08976	17.2015	24.8341	40.2811	0	4.25032	13.6894	25.6283	34.0338

## Sheet: Fig 1 D Lag Gap HLTF -+ RPA
no rpotein	H-1	H-2.5	H-5	H-10	no rpotein	H-1	H-2.5	H-5	H-10
0	21.5465	37.8592	50.8599	58.2824	0	10.6126	24.9076	38.755	50.0806
0	18.8297	42.3844	51.3425	66.3355	0	13.9025	21.0296	33.1045	52.0211
0	16.4171	31.2992	46.9598	59.7307	0	19.3511	28.731	48.4193	57.7006

## Sheet: Fig 1 F
no rpotein	S-1	S-3	S-10	Z-1	Z-3	Z-10	H-1	H-3	H-10
0	6.69586	9.59584	10.8859	39.861	68.0817	92.6992	16.8058	43.3729	75.1004
0	5.56757	8.01453	8.64317	35.2544	64.6587	94.1364	13.7922	39.9243	72.6142
0	6.2087	9.78291	10.8203	31.6126	75.8697	95.1672	19.2464	45.1325	76.8147

## Sheet: Fig 1 F SMARCAL1
no rpotein	S-5	S-10	S-20
0	49.0766	68.7917	79.0162
0	51.7327	67.1109	75.4608
0	42.9535	60.9781	78.202

## Sheet: Fig 1 H
SMARCAL1-7.5	SMARCAL1-15	SMARCAL1-30	ZRANB3-7.5	ZRANB3-15	ZRANB3-30	HLTF-7.5	HLTF-15	HLTF-30	HLTF-7.5	HLTF-15	HLTF-30
17.0259	26.1097	39.9956	13.9131	15.3805	27.7959	15.1645	19.5399	21.4124	2.67169	2.22567	1.18406
20.6676	27.6482	46.0995	11.5802	18.9379	29.1977	18.5122	21.3674	23.2594	2.64222	2.78274	1.58912
22.1574	36.2311	42.5549	15.0339	24.7264	30.2725	17.9147	21.2115	23.786	2.3164	2.93428	1.73883

## Sheet: Fig 2 C
SM1	SM1+RPA	ZRANB3	ZRANB3+RPA	HLTF	HLTF+RPA
76.8935	63.2972	84.9192	7.29801	41.1859	26.6561
75.5334	61.4247	81.612	12.8338	37.538	22.3802
74.3521	58.6059	76.3763	6.72477	56.0182	26.3731

## Sheet: Fig 2 D
30 min	S-WT-0 mins	S-WT-10 mins	S-WT-20 mins	S-WT-30 mins	30 min	S-WT-0 mins	S-WT-10 mins	S-WT-20 mins	S-WT-30 mins
0	1.19606	51.536	60.39	63.1711	0	1.23364	2.2053	2.8808	2.0695
0	0	57.5158	60.9174	59.5091	0	0	1.13484	1.54249	1
0	1.62536	60.2179	62.4878	61.0626	0	0	1.32737	2.2121	3.9002

## Sheet: Fig 2 G - RPA
30 min	S-WT-0 mins	S-WT-10 mins	S-WT-20 mins	S-WT-30 mins	30 min	delNT-0 mins	delNT-10 mins	delNT-20 mins	delNT-30 mins
0	5.68226	66.5909	77.3043	78.809	0	4.61714	85.5459	85.5214	82.4124
0	3.41209	62.45	78.8144	78.8556	0	1.82931	87.4002	91.6642	78.3014
0	7.45401	66.9539	80.4493	80.6409	0	17.042	89.3348	94.0041	95.2726
0	8.58985	71.9646	81.9248	81.9353	0	10.8954	90.1561	90.7379	90.548

[truncated: 13 more sheets: Fig 2 G + RPA, Fig 3 B, Fig 3 C, Fig 3 D, DNA Fiber EXP-1, Fig S1B, Fig S1C, Fig S1D, Fig S2B, Fig S2C, Fig S3B, Fig S4C, Fig S4D]
